# Supplementary material for: Gene expression signatures associated with sensitivity to azacitidine in myelodysplastic syndromes
Source: Sci Rep. 2020 Nov 11;10:19555. doi: 10.1038/s41598-020-76510-7 (PMC7658235; doi:10.1038/s41598-020-76510-7)
Supplement: Supplementary file 5 — Supplementary Table 1. [file 41598_2020_76510_MOESM5_ESM.xlsx]

## Sheet: Table1
Supplementary Table 1. Sequencing related information
No	Sample_ID	Response	Index_Seqence	Reads	Q30 (%)	Mean Quality	Mapping Rate (%)
1	CUK_MDS_01	R	GGCTAC	15616110	88.1	33.15	0.91
2	CUK_MDS_02	R	AGTCAA	15128710	90	33.525	0.92
3	CUK_MDS_03	R	CTTGTA	18631161	93.5	34.25	0.93
4	CUK_MDS_04	R	AGTTCC	17776946	92.9	34.15	0.92
5	CUK_MDS_05	R	TAGCTT	18985164	91.5	33.85	0.9
6	CUK_MDS_06	R	GTCCGC	18271618	93.2	34.15	0.91
7	CUK_MDS_07	R	ATGTCA	21643011	92.9	34.15	0.92
8	CUK_MDS_08	R	AGTTCC	16339614	90	33.525	0.92
9	CUK_MDS_09	R	CGATGT	18430007	93.5	34.25	0.92
10	CUK_MDS_10	R	AGTCAA	20229020	93.7	34.3	0.93
11	CUK_MDS_11	R	ATCACG	16800238	93.7	34.275	0.94
12	CUK_MDS_12	R	GATCAG	18201983	88.6	33.225	0.86
13	CUK_MDS_13	R	GGCTAC	19054629	92.8	34.125	0.92
14	CUK_MDS_14	R	CCGTCC	17345473	93	34.15	0.93
15	CUK_MDS_15	NR	ACAGTG	17298676	90.1	33.55	0.92
16	CUK_MDS_16	NR	TAGCTT	17337645	90.2	33.575	0.9
17	CUK_MDS_17	NR	ACTTGA	17345194	90.2	33.575	0.92
18	CUK_MDS_18	NR	CAGATC	18507543	89.4	33.4	0.91
19	CUK_MDS_19	NR	ACAGTG	18558584	93.6	34.275	0.94
20	CUK_MDS_20	NR	TTAGGC	19080255	93	34.15	0.93
21	CUK_MDS_21	NR	GATCAG	16190393	90.3	33.575	0.92
22	CUK_MDS_22	NR	GCCAAT	17719583	93.3	34.25	0.92
23	CUK_MDS_23	NR	TGACCA	18585459	93.5	34.25	0.94
NR: Non-responder, R: Responder
