# Supplementary material for: Gene expression signatures associated with sensitivity to azacitidine in myelodysplastic syndromes
Source: Sci Rep. 2020 Nov 11;10:19555. doi: 10.1038/s41598-020-76510-7 (PMC7658235; doi:10.1038/s41598-020-76510-7)
Supplement: Supplementary file 6 — Supplementary Table 2. [file 41598_2020_76510_MOESM6_ESM.xlsx]

## Sheet: Table2
Supplementary Table 2. The list of top 300 differentially expressed genes. Top 300 gene with variable expression were selected by fold change values. Positive and negative fold change values represent that the genes were up- and down-regulated in non-responders compared to responders, respectively. FDR is false discovery rate.
Gene symbol	T-test P value	FDR	Fold Change	Up Regulated	Description
GNL3L	2.27001e-05	0.245	0.367406	Non-responder	G protein nucleolar 3 like(GNL3L)
ERO1LB	3.85704e-05	0.245	0.558893	Non-responder	Endoplasmic Reticulum Oxidoreductase 1 Beta
ZNHIT1	4.51608e-05	0.245	-0.470611	Responder	zinc finger HIT-type containing 1(ZNHIT1)
NHLRC3	0.000100071	0.406	0.624443	Non-responder	NHL repeat containing 3(NHLRC3)
ZNF622	0.000173715	0.455	-0.366421	Responder	zinc finger protein 622(ZNF622)
ITPRIPL2	0.000222644	0.455	0.743829	Non-responder	inositol 1,4,5-trisphosphate receptor interacting protein like 2(ITPRIPL2)
UQCR11	0.000257343	0.455	-0.581985	Responder	ubiquinol-cytochrome c reductase, complex III subunit XI(UQCR11)
KCNIP4	0.000271655	0.455	1.12503	Non-responder	potassium voltage-gated channel interacting protein 4(KCNIP4)
GGA1	0.000288352	0.455	-0.514435	Responder	golgi associated, gamma adaptin ear containing, ARF binding protein 1(GGA1)
RNPC3	0.000301249	0.455	0.752081	Non-responder	RNA binding region (RNP1, RRM) containing 3(RNPC3)
GSS	0.000307837	0.455	-0.432505	Responder	glutathione synthetase(GSS)
CDC34	0.000404025	0.468	-0.715163	Responder	cell division cycle 34(CDC34)
SIKE1	0.000452177	0.468	0.423363	Non-responder	suppressor of IKBKE 1(SIKE1)
KRIT1	0.000490416	0.468	0.488054	Non-responder	KRIT1, ankyrin repeat containing(KRIT1)
PRDX5	0.000492973	0.468	-0.493645	Responder	peroxiredoxin 5(PRDX5)
RHBDD2	0.000504025	0.468	-0.565459	Responder	rhomboid domain containing 2(RHBDD2)
DRG2	0.000553495	0.468	-0.42933	Responder	developmentally regulated GTP binding protein 2(DRG2)
ZMYM1	0.000630389	0.468	0.715487	Non-responder	zinc finger MYM-type containing 1(ZMYM1)
LOC407835	0.000695591	0.468	-1.22813	Responder	mitogen-activated protein kinase kinase 2 pseudogene(LOC407835)
REV3L	0.000802799	0.468	0.417596	Non-responder	REV3 like, DNA directed polymerase zeta catalytic subunit(REV3L)
MAP2K2	0.000837319	0.468	-0.592427	Responder	mitogen-activated protein kinase kinase 2(MAP2K2)
NDUFB7	0.000847061	0.468	-0.593926	Responder	NADH:ubiquinone oxidoreductase subunit B7(NDUFB7)
NKTR	0.000878598	0.468	0.440579	Non-responder	natural killer cell triggering receptor(NKTR)
COMMD1	0.000890823	0.468	-0.44671	Responder	copper metabolism domain containing 1(COMMD1)
ASPSCR1	0.000907874	0.468	-0.417912	Responder	ASPSCR1, UBX domain containing tether for SLC2A4(ASPSCR1)
AURKAIP1	0.000974649	0.468	-0.544177	Responder	aurora kinase A interacting protein 1(AURKAIP1)
UNC50	0.000986531	0.468	0.318512	Non-responder	unc-50 inner nuclear membrane RNA binding protein(UNC50)
SENP6	0.00102356	0.468	0.220391	Non-responder	SUMO1/sentrin specific peptidase 6(SENP6)
GALNT7	0.00105904	0.468	0.673808	Non-responder	polypeptide N-acetylgalactosaminyltransferase 7(GALNT7)
SNORD17	0.0011243	0.468	-1.22819	Responder	small nucleolar RNA, C/D box 17(SNORD17)
CEBPG	0.00114565	0.468	0.350701	Non-responder	CCAAT/enhancer binding protein gamma(CEBPG)
LRRC58	0.00114703	0.468	0.441461	Non-responder	leucine rich repeat containing 58(LRRC58)
FAM173A	0.00115352	0.468	-0.757541	Responder	family with sequence similarity 173 member A(FAM173A)
HIST1H1B	0.00115684	0.468	-1.58915	Responder	histone cluster 1 H1 family member b(HIST1H1B)
TUG1	0.001172	0.468	0.261698	Non-responder	taurine up-regulated 1 (non-protein coding)(TUG1)
FAM35B2	0.00119431	0.468	0.400631	Non-responder	Family With Sequence Similarity 35, Member B2 (Pseudogene)
ZNF33A	0.0011947	0.468	0.356021	Non-responder	zinc finger protein 33A(ZNF33A)
FLJ36031	0.00121817	0.468	-0.510615	Responder	coiled-coil domain containing 71 like
NDUFA1	0.00124308	0.468	-0.428191	Responder	NADH:ubiquinone oxidoreductase subunit A1(NDUFA1)
TECR	0.00125934	0.468	-0.472373	Responder	trans-2,3-enoyl-CoA reductase(TECR)
ATOX1	0.00127616	0.468	-0.75432	Responder	antioxidant 1 copper chaperone(ATOX1)
EPM2AIP1	0.00129899	0.468	0.45781	Non-responder	EPM2A interacting protein 1(EPM2AIP1)
LCOR	0.00130408	0.468	0.534889	Non-responder	ligand dependent nuclear receptor corepressor(LCOR)
CCDC122	0.00133459	0.468	0.592152	Non-responder	coiled-coil domain containing 122(CCDC122)
DOPEY1	0.00133702	0.468	0.457578	Non-responder	dopey family member 1(DOPEY1)
MVD	0.00144123	0.468	-0.637185	Responder	mevalonate diphosphate decarboxylase(MVD)
NQO2	0.00144768	0.468	-0.56445	Responder	NAD(P)H quinone dehydrogenase 2(NQO2)
C19orf43	0.00148155	0.468	-0.472609	Responder	chromosome 19 open reading frame 43(C19orf43)
TRIM44	0.0015076	0.468	0.388997	Non-responder	tripartite motif containing 44(TRIM44)
PPP1R12A	0.00150829	0.468	0.458558	Non-responder	protein phosphatase 1 regulatory subunit 12A(PPP1R12A)
ZNF518A	0.00152461	0.468	0.677813	Non-responder	zinc finger protein 518A(ZNF518A)
SDCCAG1	0.0015772	0.468	0.274244	Non-responder	nuclear export mediator factor
VPS36	0.00162335	0.468	0.367891	Non-responder	vacuolar protein sorting 36 homolog(VPS36)
ZBED5	0.00167253	0.468	0.493135	Non-responder	zinc finger BED-type containing 5(ZBED5)
ETFB	0.00173528	0.468	-0.614301	Responder	electron transfer flavoprotein beta subunit(ETFB)
SSU72	0.00175261	0.468	-0.462386	Responder	SSU72 homolog, RNA polymerase II CTD phosphatase(SSU72)
MMP24	0.00183268	0.468	-0.476442	Responder	matrix metallopeptidase 24(MMP24)
C6orf129	0.00185472	0.468	-0.7076	Responder	coiled-coil domain containing 167
C4orf41	0.00187502	0.468	0.47811	Non-responder	trafficking protein particle complex 11
RBM26	0.00187523	0.468	0.516001	Non-responder	RNA binding motif protein 26(RBM26)
SLC35A2	0.00187881	0.468	-0.394666	Responder	solute carrier family 35 member A2(SLC35A2)
ABHD12	0.00188235	0.468	-0.328089	Responder	abhydrolase domain containing 12(ABHD12)
C7orf50	0.00188521	0.468	-0.588751	Responder	chromosome 7 open reading frame 50(C7orf50)
SMC5	0.00188869	0.468	0.655472	Non-responder	structural maintenance of chromosomes 5(SMC5)
C19orf20	0.00189026	0.468	-0.803498	Responder	tubulin polyglutamylase complex subunit 1
SERF2	0.00194106	0.468	-0.413716	Responder	small EDRK-rich factor 2(SERF2)
NDUFB2	0.00194114	0.468	-0.543691	Responder	NADH:ubiquinone oxidoreductase subunit B2(NDUFB2)
C17orf37	0.00196111	0.468	-0.436104	Responder	migration and invasion enhancer 1
DCTN3	0.00209759	0.47	-0.404597	Responder	dynactin subunit 3(DCTN3)
DBT	0.00212109	0.47	0.344595	Non-responder	dihydrolipoamide branched chain transacylase E2(DBT)
BIN3	0.0021276	0.47	-0.492654	Responder	bridging integrator 3(BIN3)
LY75	0.00218362	0.47	0.531664	Non-responder	lymphocyte antigen 75(LY75)
SACM1L	0.00219648	0.47	0.35077	Non-responder	SAC1 suppressor of actin mutations 1-like (yeast)(SACM1L)
STK16	0.0022333	0.47	-0.340371	Responder	serine/threonine kinase 16(STK16)
C6orf120	0.00224039	0.47	0.327079	Non-responder	chromosome 6 open reading frame 120(C6orf120)
SLC35F5	0.00229528	0.47	0.556173	Non-responder	solute carrier family 35 member F5(SLC35F5)
C1orf57	0.0023381	0.47	-0.45367	Responder	nucleoside-triphosphatase, cancer-related
HCFC1R1	0.0023749	0.47	-0.402041	Responder	host cell factor C1 regulator 1(HCFC1R1)
SH3GLB2	0.00238462	0.47	-0.626715	Responder	SH3 domain containing GRB2 like endophilin B2(SH3GLB2)
KLHDC5	0.00241034	0.47	0.482916	Non-responder	kelch like family member 42
TMEM160	0.00241812	0.47	-0.772084	Responder	transmembrane protein 160(TMEM160)
RUFY2	0.00245959	0.47	0.400646	Non-responder	RUN and FYVE domain containing 2(RUFY2)
PI4K2A	0.0025073	0.47	-0.626458	Responder	phosphatidylinositol 4-kinase type 2 alpha(PI4K2A)
TFIP11	0.00260828	0.47	-0.397376	Responder	tuftelin interacting protein 11(TFIP11)
QSER1	0.00261434	0.47	0.494135	Non-responder	glutamine and serine rich 1(QSER1)
CRYZL1	0.00261479	0.47	0.314406	Non-responder	crystallin zeta like 1(CRYZL1)
C9orf16	0.00262529	0.47	-0.631823	Responder	chromosome 9 open reading frame 16(C9orf16)
DLG1	0.00262896	0.47	0.307868	Non-responder	discs large MAGUK scaffold protein 1(DLG1)
CUL5	0.00263336	0.47	0.294987	Non-responder	cullin 5(CUL5)
RNF7	0.00263377	0.47	-0.317801	Responder	ring finger protein 7(RNF7)
HSF1	0.00263421	0.47	-0.279029	Responder	heat shock transcription factor 1(HSF1)
FAM73A	0.00271036	0.475	0.450542	Non-responder	mitoguardin 1
DDA1	0.00271742	0.475	-0.31542	Responder	DET1 and DDB1 associated 1(DDA1)
TRPM7	0.00292602	0.482	0.410139	Non-responder	transient receptor potential cation channel subfamily M member 7(TRPM7)
C4orf29	0.00293449	0.482	0.532186	Non-responder	abhydrolase domain containing 18
KIAA1009	0.00294372	0.482	0.366755	Non-responder	centrosomal protein 162
FAM135A	0.00306369	0.482	0.821272	Non-responder	family with sequence similarity 135 member A(FAM135A)
C19orf62	0.00310819	0.482	-0.37012	Responder	BRISC and BRCA1 A complex member 1
RPLP2	0.00312073	0.482	-0.426928	Responder	ribosomal protein lateral stalk subunit P2(RPLP2)
UBXN1	0.00313235	0.482	-0.357619	Responder	UBX domain protein 1(UBXN1)
CD63	0.00326106	0.482	-0.492608	Responder	CD63 molecule(CD63)
ALG10	0.00327117	0.482	0.594877	Non-responder	ALG10, alpha-1,2-glucosyltransferase(ALG10)
ZNF444	0.00327364	0.482	-0.657337	Responder	zinc finger protein 444(ZNF444)
PEF1	0.00328817	0.482	-0.423174	Responder	penta-EF-hand domain containing 1(PEF1)
LOC440957	0.00331869	0.482	-0.546687	Responder	small integral membrane protein 4
C3orf64	0.00332385	0.482	0.479731	Non-responder	EGF domain specific O-linked N-acetylglucosamine transferase
SF3B5	0.00341984	0.482	-0.449386	Responder	splicing factor 3b subunit 5(SF3B5)
PRPF39	0.00342654	0.482	0.357733	Non-responder	pre-mRNA processing factor 39(PRPF39)
COPE	0.00343552	0.482	-0.375608	Responder	coatomer protein complex subunit epsilon(COPE)
TST	0.00348065	0.482	-0.928284	Responder	thiosulfate sulfurtransferase(TST)
ZNF148	0.00358229	0.482	0.390387	Non-responder	zinc finger protein 148(ZNF148)
TCEB2	0.00360963	0.482	-0.480115	Responder	transcription elongation factor B subunit 2(TCEB2)
BZRAP1	0.00362338	0.482	0.974961	Non-responder	TSPO associated protein 1
SAP30BP	0.0036446	0.482	-0.480374	Responder	SAP30 binding protein(SAP30BP)
THAP6	0.00364583	0.482	0.377689	Non-responder	THAP domain containing 6(THAP6)
CIB1	0.00376668	0.482	-0.580074	Responder	calcium and integrin binding 1(CIB1)
FAM195B	0.00378906	0.482	-0.514667	Responder	MAPK regulated corepressor interacting protein 1
BCL7C	0.00384618	0.482	-0.603019	Responder	BCL tumor suppressor 7C(BCL7C)
NUDT16L1	0.00386266	0.482	-0.312515	Responder	nudix hydrolase 16 like 1(NUDT16L1)
RAB1B	0.00389112	0.482	-0.361848	Responder	RAB1B, member RAS oncogene family(RAB1B)
NDUFA2	0.00393796	0.482	-0.487166	Responder	NADH:ubiquinone oxidoreductase subunit A2(NDUFA2)
IPO8	0.00397184	0.482	0.498361	Non-responder	importin 8(IPO8)
B4GALT3	0.00398179	0.482	-0.456917	Responder	beta-1,4-galactosyltransferase 3(B4GALT3)
SOCS4	0.00400182	0.482	0.389953	Non-responder	suppressor of cytokine signaling 4(SOCS4)
RBM41	0.00400929	0.482	0.643366	Non-responder	RNA binding motif protein 41(RBM41)
SFRS2IP	0.00401806	0.482	0.251081	Non-responder	SR-related CTD associated factor 11
ARF1	0.00408337	0.482	-0.222203	Responder	ADP ribosylation factor 1(ARF1)
NAB1	0.00409094	0.482	0.33148	Non-responder	NGFI-A binding protein 1(NAB1)
ELOF1	0.00414674	0.482	-0.475761	Responder	elongation factor 1 homolog(ELOF1)
WDR44	0.00418383	0.482	0.376533	Non-responder	WD repeat domain 44(WDR44)
FAM178A	0.00419777	0.482	0.370039	Non-responder	SMC5-SMC6 complex localization factor 2
UBAP1	0.00427231	0.482	-0.452855	Responder	ubiquitin associated protein 1(UBAP1)
SYT15	0.00429483	0.482	0.581883	Non-responder	synaptotagmin 15(SYT15)
WDR25	0.00432199	0.482	-0.424087	Responder	WD repeat domain 25(WDR25)
CCDC82	0.00434594	0.482	0.391772	Non-responder	coiled-coil domain containing 82(CCDC82)
NDUFA7	0.00437029	0.482	-0.542777	Responder	NADH:ubiquinone oxidoreductase subunit A7(NDUFA7)
KRR1	0.00442566	0.482	0.353898	Non-responder	KRR1, small subunit processome component homolog(KRR1)
ADD1	0.00442583	0.482	-0.29506	Responder	adducin 1(ADD1)
FARS2	0.00449955	0.482	-0.491174	Responder	phenylalanyl-tRNA synthetase 2, mitochondrial(FARS2)
DMXL1	0.00450129	0.482	0.449552	Non-responder	Dmx like 1(DMXL1)
NDUFA13	0.00451622	0.482	-0.49184	Responder	NADH:ubiquinone oxidoreductase subunit A13(NDUFA13)
MED26	0.0045341	0.482	-0.562941	Responder	mediator complex subunit 26(MED26)
PPP2R4	0.00457264	0.482	-0.433066	Responder	protein phosphatase 2 phosphatase activator
ZNF169	0.00459344	0.482	0.501364	Non-responder	zinc finger protein 169(ZNF169)
AKAP11	0.00463874	0.482	0.475855	Non-responder	A-kinase anchoring protein 11(AKAP11)
LOC729991	0.00464787	0.482	-0.407913	Responder	BORCS8-MEF2B readthrough
PPP1R7	0.00465467	0.482	-0.296896	Responder	protein phosphatase 1 regulatory subunit 7(PPP1R7)
BBX	0.0046661	0.482	0.347824	Non-responder	BBX, HMG-box containing(BBX)
TSSC4	0.00472757	0.482	-0.447154	Responder	tumor suppressing subtransferable candidate 4(TSSC4)
C11orf54	0.00472806	0.482	0.434164	Non-responder	chromosome 11 open reading frame 54(C11orf54)
MIB1	0.00478369	0.482	0.484268	Non-responder	mindbomb E3 ubiquitin protein ligase 1(MIB1)
UBC	0.00480211	0.482	-0.387816	Responder	ubiquitin C(UBC)
THAP10	0.00485827	0.482	1.15791	Non-responder	THAP domain containing 10(THAP10)
CCDC88A	0.0049545	0.482	0.707131	Non-responder	coiled-coil domain containing 88A(CCDC88A)
PHIP	0.00496082	0.482	0.427073	Non-responder	pleckstrin homology domain interacting protein(PHIP)
PTRH1	0.00508466	0.482	-0.603433	Responder	peptidyl-tRNA hydrolase 1 homolog(PTRH1)
RAD51L1	0.00509097	0.482	-0.355141	Responder	RAD51 paralog B
SCN3B	0.00510928	0.482	2.32607	Non-responder	sodium voltage-gated channel beta subunit 3(SCN3B)
FBXO48	0.0051939	0.482	0.447374	Non-responder	F-box protein 48(FBXO48)
UBL5	0.00519544	0.482	-0.476202	Responder	ubiquitin like 5(UBL5)
RBAK	0.00523993	0.482	0.286906	Non-responder	RB associated KRAB zinc finger(RBAK)
COX8A	0.00524329	0.482	-0.432932	Responder	cytochrome c oxidase subunit 8A(COX8A)
PEX16	0.0053048	0.482	-0.405438	Responder	peroxisomal biogenesis factor 16(PEX16)
MAP4K3	0.00532904	0.482	0.534431	Non-responder	mitogen-activated protein kinase kinase kinase kinase 3(MAP4K3)
C7orf59	0.00533357	0.482	-0.691374	Responder	late endosomal/lysosomal adaptor, MAPK and MTOR activator 4
COMTD1	0.00534915	0.482	-0.65393	Responder	catechol-O-methyltransferase domain containing 1(COMTD1)
GPR157	0.00535624	0.482	0.773803	Non-responder	G protein-coupled receptor 157(GPR157)
ZNF215	0.00539416	0.482	1.04821	Non-responder	zinc finger protein 215(ZNF215)
MVK	0.00542165	0.482	-0.536799	Responder	mevalonate kinase(MVK)
HINT2	0.00542738	0.482	-0.767812	Responder	histidine triad nucleotide binding protein 2(HINT2)
SNRNP35	0.00547734	0.482	-0.46317	Responder	small nuclear ribonucleoprotein U11/U12 subunit 35(SNRNP35)
PSMB4	0.00549916	0.482	-0.32076	Responder	proteasome subunit beta 4(PSMB4)
ZNF414	0.00560594	0.482	-0.433321	Responder	zinc finger protein 414(ZNF414)
ALKBH5	0.00560827	0.482	-0.310973	Responder	alkB homolog 5, RNA demethylase(ALKBH5)
POLI	0.00562642	0.482	0.553868	Non-responder	DNA polymerase iota(POLI)
PTPDC1	0.00563088	0.482	0.785572	Non-responder	protein tyrosine phosphatase domain containing 1(PTPDC1)
NR2C2	0.00568095	0.482	0.298603	Non-responder	nuclear receptor subfamily 2 group C member 2(NR2C2)
MCPH1	0.00569345	0.482	-0.249732	Responder	microcephalin 1(MCPH1)
FDPS	0.00570838	0.482	-0.426814	Responder	farnesyl diphosphate synthase(FDPS)
NPHP3	0.00575961	0.482	0.531049	Non-responder	nephrocystin 3(NPHP3)
FAM35B	0.00576335	0.482	0.356954	Non-responder	shieldin complex subunit 2 pseudogene 1
SESN2	0.0057649	0.482	-0.866925	Responder	sestrin 2(SESN2)
RAB11FIP2	0.00582021	0.482	0.360874	Non-responder	RAB11 family interacting protein 2(RAB11FIP2)
HPS1	0.00584521	0.482	-0.316181	Responder	HPS1, biogenesis of lysosomal organelles complex 3 subunit 1(HPS1)
FAM100B	0.00584841	0.482	-0.692915	Responder	UBA like domain containing 2
ITPA	0.00585878	0.482	-0.514077	Responder	inosine triphosphatase(ITPA)
CDIPT	0.0058609	0.482	-0.342478	Responder	CDP-diacylglycerol--inositol 3-phosphatidyltransferase(CDIPT)
NENF	0.00590088	0.482	-0.529298	Responder	neudesin neurotrophic factor(NENF)
ATP5E	0.00590644	0.482	-0.452024	Responder	ATP synthase, H+ transporting, mitochondrial F1 complex, epsilon subunit(ATP5E)
ZBTB8OS	0.00592445	0.482	-0.317443	Responder	zinc finger and BTB domain containing 8 opposite strand(ZBTB8OS)
FAU	0.00593121	0.482	-0.386224	Responder	FAU, ubiquitin like and ribosomal protein S30 fusion(FAU)
TERC	0.00593661	0.482	-1.11807	Responder	telomerase RNA component(TERC)
STUB1	0.00594093	0.482	-0.425977	Responder	STIP1 homology and U-box containing protein 1(STUB1)
NUCB1	0.00595568	0.482	-0.384081	Responder	nucleobindin 1(NUCB1)
JMJD8	0.00599402	0.482	-0.412188	Responder	jumonji domain containing 8(JMJD8)
MYL6	0.00609198	0.482	-0.523847	Responder	myosin light chain 6(MYL6)
IAH1	0.00609976	0.482	-0.343386	Responder	isoamyl acetate-hydrolyzing esterase 1 homolog(IAH1)
CLTB	0.00610365	0.482	-0.539813	Responder	clathrin light chain B(CLTB)
SEC24B	0.00610994	0.482	0.181579	Non-responder	SEC24 homolog B, COPII coat complex component(SEC24B)
FPGT	0.00620762	0.482	0.569828	Non-responder	fucose-1-phosphate guanylyltransferase(FPGT)
UBA52	0.0062154	0.482	-0.345471	Responder	ubiquitin A-52 residue ribosomal protein fusion product 1(UBA52)
SMG1	0.00623347	0.482	0.373814	Non-responder	SMG1, nonsense mediated mRNA decay associated PI3K related kinase(SMG1)
EYS	0.00625339	0.482	1.20929	Non-responder	eyes shut homolog (Drosophila)(EYS)
EXOG	0.00628012	0.482	0.320727	Non-responder	exo/endonuclease G(EXOG)
C14orf93	0.00630417	0.482	-0.366399	Responder	chromosome 14 open reading frame 93(C14orf93)
ARFRP1	0.00632239	0.482	-0.439125	Responder	ADP ribosylation factor related protein 1(ARFRP1)
TUBA3D	0.00634222	0.482	1.2096	Non-responder	tubulin alpha 3d(TUBA3D)
NBR2	0.00635237	0.482	0.487132	Non-responder	neighbor of BRCA1 gene 2 (non-protein coding)(NBR2)
C1orf122	0.0063831	0.482	-0.426608	Responder	chromosome 1 open reading frame 122(C1orf122)
PPCDC	0.00645973	0.482	-0.554905	Responder	phosphopantothenoylcysteine decarboxylase(PPCDC)
NRF1	0.00647854	0.482	-0.288991	Responder	nuclear respiratory factor 1(NRF1)
NDUFS7	0.0065031	0.482	-0.309615	Responder	NADH:ubiquinone oxidoreductase core subunit S7(NDUFS7)
JTB	0.00652604	0.482	-0.353644	Responder	jumping translocation breakpoint(JTB)
B3GALNT2	0.0065639	0.482	0.359883	Non-responder	beta-1,3-N-acetylgalactosaminyltransferase 2(B3GALNT2)
ZNF354B	0.00657627	0.482	0.543507	Non-responder	zinc finger protein 354B(ZNF354B)
FBXW9	0.00659452	0.482	-0.623137	Responder	F-box and WD repeat domain containing 9(FBXW9)
BTBD7	0.00663291	0.482	0.276779	Non-responder	BTB domain containing 7(BTBD7)
ARFGAP1	0.00668258	0.482	-0.360783	Responder	ADP ribosylation factor GTPase activating protein 1(ARFGAP1)
C19orf22	0.00671992	0.482	-0.525462	Responder	R3H domain containing 4
NRBP1	0.00675184	0.482	-0.33042	Responder	nuclear receptor binding protein 1(NRBP1)
EBP	0.00678556	0.482	-0.470175	Responder	emopamil binding protein (sterol isomerase)(EBP)
NSMCE1	0.00682746	0.482	-0.39759	Responder	NSE1 homolog, SMC5-SMC6 complex component(NSMCE1)
SH3GL1	0.00683514	0.482	-0.355785	Responder	SH3 domain containing GRB2 like 1, endophilin A2(SH3GL1)
MAD2L1BP	0.00684782	0.482	-0.356151	Responder	MAD2L1 binding protein(MAD2L1BP)
TPSG1	0.00687806	0.482	-2.12589	Responder	tryptase gamma 1(TPSG1)
ZNF772	0.00689016	0.482	0.634677	Non-responder	zinc finger protein 772(ZNF772)
C12orf62	0.00689808	0.482	-0.471175	Responder	cytochrome c oxidase assembly factor COX14
DNAJC24	0.0069121	0.482	0.363581	Non-responder	DnaJ heat shock protein family (Hsp40) member C24(DNAJC24)
COX4I1	0.00692246	0.482	-0.396468	Responder	cytochrome c oxidase subunit 4I1(COX4I1)
MTRF1	0.00695009	0.482	0.380761	Non-responder	mitochondrial translation release factor 1(MTRF1)
TMEM222	0.00700111	0.482	-0.465601	Responder	transmembrane protein 222(TMEM222)
RNF160	0.00700159	0.482	0.430345	Non-responder	listerin E3 ubiquitin protein ligase 1
CHMP4A	0.00704536	0.482	-0.403661	Responder	charged multivesicular body protein 4A(CHMP4A)
NDUFB9	0.00706236	0.482	-0.443688	Responder	NADH:ubiquinone oxidoreductase subunit B9(NDUFB9)
VPS18	0.0070666	0.482	-0.283546	Responder	VPS18, CORVET/HOPS core subunit(VPS18)
TRIM11	0.00710912	0.482	-0.401667	Responder	tripartite motif containing 11(TRIM11)
SNX16	0.00718967	0.482	0.645064	Non-responder	sorting nexin 16(SNX16)
ZMYM6	0.00722417	0.482	0.386527	Non-responder	zinc finger MYM-type containing 6(ZMYM6)
DYNLRB1	0.00722464	0.482	-0.453676	Responder	dynein light chain roadblock-type 1(DYNLRB1)
NDUFB8	0.00723034	0.482	-0.428922	Responder	NADH:ubiquinone oxidoreductase subunit B8(NDUFB8)
MRPL41	0.00724308	0.482	-0.682273	Responder	mitochondrial ribosomal protein L41(MRPL41)
C10orf137	0.00724358	0.482	0.249313	Non-responder	erythroid differentiation regulatory factor 1
ANAPC11	0.00725882	0.482	-0.477404	Responder	anaphase promoting complex subunit 11(ANAPC11)
ZDHHC17	0.00727643	0.482	0.395476	Non-responder	zinc finger DHHC-type containing 17(ZDHHC17)
ERO1L	0.00730668	0.482	0.60603	Non-responder	endoplasmic reticulum oxidoreductase 1 alpha
LOC651250	0.00733953	0.482	0.314017	Non-responder	leucine rich repeat containing 37 member A16, pseudogene
SHPRH	0.0073534	0.482	0.402179	Non-responder	SNF2 histone linker PHD RING helicase(SHPRH)
ADORA2A	0.00750051	0.482	-0.642094	Responder	adenosine A2a receptor(ADORA2A)
SLC25A38	0.00752425	0.482	-0.558913	Responder	solute carrier family 25 member 38(SLC25A38)
CLIP1	0.00753479	0.482	0.697766	Non-responder	CAP-Gly domain containing linker protein 1(CLIP1)
C2orf24	0.00764188	0.482	-0.34075	Responder	cyclin Pas1/PHO80 domain containing 1
UFM1	0.0076739	0.482	0.296523	Non-responder	ubiquitin fold modifier 1(UFM1)
NDUFA11	0.00768566	0.482	-0.547935	Responder	NADH:ubiquinone oxidoreductase subunit A11(NDUFA11)
IREB2	0.00774868	0.482	0.331701	Non-responder	iron responsive element binding protein 2(IREB2)
ZDHHC12	0.00779523	0.482	-0.369977	Responder	zinc finger DHHC-type containing 12(ZDHHC12)
GABPA	0.0078994	0.482	0.299879	Non-responder	GA binding protein transcription factor alpha subunit(GABPA)
C1QTNF9B	0.00790138	0.482	-0.876686	Responder	C1q and tumor necrosis factor related protein 9B(C1QTNF9B)
LYPLA2P1	0.00796873	0.482	-0.758396	Responder	lysophospholipase II pseudogene 1(LYPLA2P1)
DTWD1	0.00797993	0.482	0.4503	Non-responder	DTW domain containing 1(DTWD1)
TNPO1	0.00801041	0.482	0.484847	Non-responder	transportin 1(TNPO1)
BRWD3	0.00808415	0.482	0.445997	Non-responder	bromodomain and WD repeat domain containing 3(BRWD3)
CDC37	0.0080963	0.482	-0.269866	Responder	cell division cycle 37(CDC37)
PSMD8	0.00812118	0.482	-0.371548	Responder	proteasome 26S subunit, non-ATPase 8(PSMD8)
PIGT	0.00815895	0.482	-0.30739	Responder	phosphatidylinositol glycan anchor biosynthesis class T(PIGT)
ZNF787	0.00816185	0.482	-0.28724	Responder	zinc finger protein 787(ZNF787)
TBCD	0.00816459	0.482	-0.380242	Responder	tubulin folding cofactor D(TBCD)
NAGLU	0.00818807	0.482	-0.351293	Responder	N-acetyl-alpha-glucosaminidase(NAGLU)
SLC35B3	0.00825604	0.482	0.563302	Non-responder	solute carrier family 35 member B3(SLC35B3)
PIN1	0.00827048	0.482	-0.344546	Responder	peptidylprolyl cis/trans isomerase, NIMA-interacting 1(PIN1)
BBS10	0.00829519	0.482	0.646028	Non-responder	Bardet-Biedl syndrome 10(BBS10)
UFD1L	0.00830035	0.482	-0.254083	Responder	ubiquitin fusion degradation 1 like (yeast)(UFD1L)
ANKRD50	0.00840832	0.482	0.696561	Non-responder	ankyrin repeat domain 50(ANKRD50)
TFEC	0.0084523	0.482	0.923793	Non-responder	transcription factor EC(TFEC)
KIAA1383	0.00848688	0.482	0.822836	Non-responder	microtubule associated protein 10
GFER	0.00848852	0.482	-0.348444	Responder	growth factor, augmenter of liver regeneration(GFER)
GOPC	0.00849574	0.482	0.453904	Non-responder	golgi associated PDZ and coiled-coil motif containing(GOPC)
LOC401093	0.00850946	0.482	0.576605	Non-responder	MBNL1 antisense RNA 1
RNF113A	0.00855068	0.482	-0.326763	Responder	ring finger protein 113A(RNF113A)
ICK	0.0085939	0.482	0.663457	Non-responder	intestinal cell kinase(ICK)
CTXN1	0.00860495	0.482	-1.40291	Responder	cortexin 1(CTXN1)
DMD	0.00873334	0.482	1.44689	Non-responder	dystrophin(DMD)
ZNF280D	0.00877902	0.482	0.339276	Non-responder	zinc finger protein 280D(ZNF280D)
MAEA	0.00879622	0.482	-0.255181	Responder	macrophage erythroblast attacher(MAEA)
NARG2	0.00881111	0.482	0.422404	Non-responder	interactor of little elongation complex ELL subunit 2
HDGFRP2	0.00881127	0.482	-0.303073	Responder	hepatoma-derived growth factor-related protein 2(HDGFRP2)
OTUB1	0.00882903	0.482	-0.377117	Responder	OTU deubiquitinase, ubiquitin aldehyde binding 1(OTUB1)
ABCC6P1	0.00884414	0.482	1.76716	Non-responder	ATP binding cassette subfamily C member 6 pseudogene 1(ABCC6P1)
TMEM187	0.00886	0.482	-0.761514	Responder	transmembrane protein 187(TMEM187)
MRPL55	0.0089645	0.482	-0.453985	Responder	mitochondrial ribosomal protein L55(MRPL55)
SARNP	0.0089911	0.482	-0.479457	Responder	SAP domain containing ribonucleoprotein(SARNP)
TRAPPC1	0.00902574	0.482	-0.335038	Responder	trafficking protein particle complex 1(TRAPPC1)
DCLRE1C	0.00904805	0.482	0.227929	Non-responder	DNA cross-link repair 1C(DCLRE1C)
MCC	0.00907497	0.482	0.680763	Non-responder	mutated in colorectal cancers(MCC)
EXOC5	0.00912447	0.482	0.426405	Non-responder	exocyst complex component 5(EXOC5)
PIH1D1	0.00912489	0.482	-0.333555	Responder	PIH1 domain containing 1(PIH1D1)
VTI1B	0.0091481	0.482	-0.28482	Responder	vesicle transport through interaction with t-SNAREs 1B(VTI1B)
BCL7B	0.00914813	0.482	-0.453683	Responder	BCL tumor suppressor 7B(BCL7B)
DNAJB14	0.00915629	0.482	0.472707	Non-responder	DnaJ heat shock protein family (Hsp40) member B14(DNAJB14)
POLR2J	0.00919256	0.482	-0.348644	Responder	RNA polymerase II subunit J(POLR2J)
HLA-A	0.00922416	0.482	-0.524481	Responder	major histocompatibility complex, class I, A(HLA-A)
*P value : unadjusted, FoldChange log2: NR/R , FDR: False discovery rate
